# Supplementary material for: PRRX1 Is a Novel Prognostic Biomarker and Facilitates Tumor Progression Through Epithelial–Mesenchymal Transition in Uveal Melanoma
Source: Front Immunol. 2022 Feb 25;13:754645. doi: 10.3389/fimmu.2022.754645 (PMC8914230; doi:10.3389/fimmu.2022.754645)
Supplement: Supplementary file 6 [file Table_1.xlsx]

## Sheet: Sheet1
Patient ID	3 CN (ABSOLUTE)	8q CN (ABSOLUTE)	1p CN (ABSOLUTE)	6q CN (ABSOLUTE)	6p CN (ABSOLUTE)
TCGA-V3-A9ZY	2	2	2	3	3
TCGA-V4-A9EC	2	2	2	2	2
TCGA-V4-A9EH	2	2	2	2	2
TCGA-V4-A9EY	2	2	2	2	3 (less than half)
TCGA-V4-A9F7	2	2	2	2	3
TCGA-VD-A8KE	2	2	2	3	3
TCGA-VD-A8KO	2	2	2	2	3
TCGA-VD-AA8M	2	2	2	2	2
TCGA-VD-AA8Q	2	2	2	2	2
TCGA-VD-AA8R	2	2	2	2	2
TCGA-WC-A87T	2	2	2	2	3 (less than half)
TCGA-WC-A87U	2	2	2	2	3
TCGA-WC-A880	2	2	2	2	3
TCGA-WC-A884	2	2	2	2	3
TCGA-YZ-A983	2	2	2	2	3
TCGA-V4-A9E5	2	3	2	3	4
TCGA-V4-A9E9	2	3	2	1	3
TCGA-V4-A9EA	2	3	2	2	3
TCGA-V4-A9EJ	2	3	2	2	4
TCGA-V4-A9EK	2	3	2	2	4
TCGA-V4-A9EM	2	4	2	3	3
TCGA-V4-A9ET	2	4	2	1	4
TCGA-V4-A9EW	2	2	2	1	4
TCGA-V4-A9EZ	2	3	1	1	3
TCGA-V4-A9F2	2	3	2	3	3
TCGA-V4-A9F4	2	3	2	1	4
TCGA-VD-A8K7	2	2	2	2	4
TCGA-VD-A8K9	2	3	2	1	5
TCGA-VD-A8KA	2	3	1	2	4
TCGA-VD-A8KB	2	4	2	1	4
TCGA-VD-A8KG	2	4	2	2	4
TCGA-VD-A8KJ	2	4	2	hromothripsis	3 and 4 (roughly half)
TCGA-VD-AA8S	2	3	2	2	4
TCGA-WC-A87W	2	2	1	2	3
TCGA-WC-A881	2	5	1 (partial, telomeric, ~72%)	1	3
TCGA-WC-A885	2	3	2	2	4
TCGA-WC-AA9E	2	3	1	1	5
TCGA-YZ-A982	3	4	2(no LOH)	3	5
TCGA-V4-A9E8	1	3	2	1	3
TCGA-V4-A9ED	1	2	2	2	2
TCGA-V4-A9EF	1	4	2	2	2
TCGA-V4-A9EO	2,LOH	5	2 (no LOH)	4	4
TCGA-V4-A9EQ	1	3	1	2	2
TCGA-V4-A9ES	1	2	1	2	2
TCGA-V4-A9F0	1	3	2	1	2
TCGA-V4-A9F8	1	4	1	2	2
TCGA-VD-A8KD	1	3	2	2	2
TCGA-VD-A8KF	1	3	2	2	2
TCGA -VD -A8KH	1	3	1 (partial, telomeric, ~80%)	2	2
TCGA -VD -A8KK	1	3	2	2	2
TCGA -VD -A8KL	2, LOH	5	3	3	4
TCGA -VD -AA8O	2, LOH	4	2, LOH	3	3
TCGA -VD -AA8P	1	3	1	2	2
TCGA -VD -AA8T	1	3	1 (partial, telomeric, ~56%)	2	2
TCGA -WC -A882	1	3	1	2	2
TCGA -WC -A888	2, Subclonal LOH	3	2	2	2
TCGA -WC -AA9A	1	3	1	2	2
TCGA -YZ -A980	1	3	2	2	2
TCGA -YZ -A984	2, LOH	4	3	3	3
TCGA -YZ -A985	1	2	2	2	2
TCGA -RZ -AB0B	1	7	1	2	2
TCGA -V3 -A9ZX	1	7	2	1	3
TCGA -V4 -A9E7	1	5	1	1	2
TCGA -V4 -A9EE	1	5	1	2	2
TCGA -V4 -A9EI	1	8	2	1	3
TCGA -V4 -A9EL	1	7	2	1	2
TCGA -V4 -A9EU	1	6	2	1	2
TCGA -V4 -A9EV	1	5	2	2	2
TCGA -V4 -A9EX	1	6	2 (focal del)	1	3
TCGA -V4 -A9F1	1	5	2	2	2
TCGA -V4 -A9F3	1	5	2	1	3
TCGA -V4 -A9F5	1	4	1	1	2
TCGA -VD -A8K8	1	5	2	2	2
TCGA -VD -A8KI	1	5	2	1	3
TCGA -VD -A8KM	1	3	2	2	3
TCGA -VD -A8KN	1	4	2	2	2
TCGA -VD -AA8N	1	4	2	1	2
TCGA -WC -A87Y	1	4	2	2	2
TCGA -WC -A883	1	6	1	2	2
TCGA -WC -A88A	1	4	2	1	3
