# Supplementary material for: PRRX1 Is a Novel Prognostic Biomarker and Facilitates Tumor Progression Through Epithelial–Mesenchymal Transition in Uveal Melanoma
Source: Front Immunol. 2022 Feb 25;13:754645. doi: 10.3389/fimmu.2022.754645 (PMC8914230; doi:10.3389/fimmu.2022.754645)
Supplement: Supplementary file 8 [file Table_3.xlsx]

## Sheet: Sheet1
gene	HR	HR.95L	HR.95H	coxPvalue
PTPN22	4.49149	1.53578	13.1357	0.00607799
P2RY10	2.472	1.2133	5.03648	0.0126869
LCK	1.22007	1.06133	1.40256	0.00516045
LCP1	1.07224	1.02141	1.1256	0.00487871
IDO1	1.10971	1.02976	1.19586	0.00635699
CSF3R	4.1171	1.09591	15.4671	0.0361192
WIPF1	1.28511	1.05499	1.56542	0.0127115
MDGA1	1.7487	1.18687	2.57648	0.0047079
CRIP1	9.01684	2.12036	38.3441	0.00290483
ST8SIA4	3.70995	1.48842	9.24721	0.00490112
S1PR4	2.06999	1.2873	3.32856	0.00268179
FOXF1	5.20818	2.2549	12.0294	0.000111688
SLIT1	1.15257	1.00086	1.32727	0.0486221
LCP2	1.26813	1.05411	1.5256	0.011777
NIPSNAP3B	0.335624	0.1388	0.811554	0.0153734
CCR5	1.24841	1.05428	1.4783	0.010084
CIITA	1.80549	1.19146	2.73599	0.0053366
MALL	2.04235	1.23718	3.37154	0.00523618
BATF3	6.74609	2.70737	16.8096	4.1658e-05
SOWAHD	2.55876	1.21883	5.37177	0.0130304
C1QB	1.00362	1.00094	1.0063	0.00800008
TNFRSF1B	1.07701	1.02433	1.13239	0.00374011
GATA6	12.5105	1.92063	81.4904	0.00822759
PPM1K	1.18272	1.09687	1.27528	1.2727e-05
RASGRP2	9.86487	2.76627	35.1793	0.000418039
FLI1	3.29768	1.63232	6.6621	0.000882033
CXCR6	1.32656	1.02275	1.72061	0.0332148
LTA	5.70068	1.89145	17.1814	0.00198655
ADAM23	1.01841	1.00325	1.03379	0.0170989
AOAH	1.32366	1.0279	1.70451	0.0297602
TMEM255B	11.783	2.58164	53.7792	0.00145088
GJA5	3.00779	1.64547	5.49799	0.000345894
TMEM150B	2.04575	1.19085	3.51439	0.00952397
PIM2	1.19561	1.09309	1.30773	9.37727e-05
KCNK6	3.27015	1.55587	6.87323	0.00177007
CD38	1.6844	1.13776	2.49368	0.00919621
BCL11B	4.11907	1.63255	10.3928	0.00271781
F2RL3	113.981	10.8586	1196.43	7.87479e-05
FCER1G	1.02484	1.0071	1.04288	0.00587021
LIF	3.25977	1.50991	7.03754	0.00261809
IL12RB2	0.667658	0.521852	0.854203	0.00131124
CYTIP	2.25537	1.39313	3.65127	0.000936814
CTF1	0.593204	0.453918	0.775229	0.000131018
NCKAP1L	1.42882	1.09261	1.8685	0.00913391
SIGLEC8	1.2812	1.00596	1.63174	0.0446309
CD74	1.00075	1.00028	1.00123	0.00190882
PRF1	1.05556	1.0033	1.11055	0.0368802
C4B	1.29372	1.07364	1.55892	0.00679379
IL2RB	1.1842	1.04447	1.34263	0.00831389
SKAP1	2.10148	1.24178	3.55635	0.00566232
AGPAT4	5.16887	2.3648	11.2979	3.83391e-05
GIMAP6	1.24439	1.04087	1.4877	0.0164116
FN1	1.09309	1.04979	1.13819	1.59179e-05
CXCL11	1.77425	1.21122	2.599	0.00324185
SLAMF1	4.07426	1.61299	10.2912	0.00296603
GBP5	1.17323	1.02035	1.34902	0.0249132
LST1	1.21705	1.06187	1.39491	0.00476408
PTGIR	171.46	5.10073	5763.6	0.004124
SPIB	26.8375	3.7032	194.495	0.00113186
TAGAP	2.38328	1.17983	4.81426	0.01548
ICAM3	6.62743	2.13439	20.5786	0.0010698
C3AR1	1.22309	1.01383	1.47555	0.0354309
TBX21	2.75379	1.30997	5.78893	0.00753469
FBXL7	1.36054	1.10704	1.67208	0.00342677
SH2D1A	1.48906	1.05384	2.10402	0.0239918
APLNR	1.58408	1.23327	2.03469	0.00031636
CLEC10A	1.91025	1.08567	3.36112	0.0247638
JCHAIN	1.00847	1.00298	1.01398	0.00245837
FCGR1A	1.40218	1.0493	1.87373	0.0222934
SDC2	1.10177	1.02524	1.18401	0.00832809
WAS	1.17172	1.0553	1.30097	0.00299677
HPSE	2.08363	1.38917	3.12524	0.000386473
CELF2	1.1781	1.07423	1.29201	0.000500392
GZMH	1.21158	1.07409	1.36668	0.00179081
TLR8	3.30153	1.00686	10.8258	0.0486959
CD163L1	1.78861	1.28282	2.49381	0.000606648
ARHGAP9	1.39279	1.08798	1.783	0.00856026
GRIN2A	1.73969	1.34931	2.24302	1.94862e-05
ME1	1.18495	1.03019	1.36295	0.017477
TMIGD3	1.74127	1.10802	2.73644	0.016186
IL2RG	1.06906	1.02245	1.11779	0.00332243
IGFBP4	1.03198	1.00827	1.05625	0.00794034
UBASH3A	2.17073	1.24342	3.78961	0.00640476
IL15RA	2.33831	1.28169	4.266	0.00562301
CST7	1.069	1.02688	1.11284	0.00113937
CD27	1.10613	1.03995	1.17651	0.00135263
LILRB2	1.64983	1.09855	2.47778	0.0158249
SAMSN1	1.63293	1.06604	2.50126	0.0242012
P2RY6	2.29194	1.2936	4.06073	0.00448159
GZMB	1.18056	1.01729	1.37004	0.0288403
GIMAP5	4.32837	1.00112	18.7139	0.0498259
MAN1C1	1.22259	1.01867	1.46734	0.030881
DMRT2	0.153744	0.036423	0.648964	0.0108208
TNFSF13B	1.28691	1.02671	1.61304	0.0286169
TBXAS1	1.73435	1.17617	2.55744	0.0054553
CD86	1.47642	1.10392	1.97461	0.00862871
CD3D	1.04784	1.01048	1.08657	0.0116314
RHBDL2	8.9179	1.39536	56.9954	0.0207787
PTGER4	1.04315	1.01899	1.06789	0.000411103
IKZF3	1.63575	1.15814	2.31034	0.00521689
CCL4	1.18841	1.06476	1.3264	0.00207329
SIT1	1.2052	1.05525	1.37647	0.00590198
SIRPG	1.25931	1.06168	1.49372	0.00811731
PLAU	1.84912	1.27811	2.67525	0.00110567
SLC44A3	0.80998	0.71853	0.913068	0.000565087
PSTPIP1	1.87414	1.33277	2.63543	0.00030438
ACAN	4.17484	2.17557	8.01138	1.72868e-05
ITGA5	1.35741	1.19616	1.5404	2.18006e-06
CD93	1.40592	1.10429	1.78992	0.00568988
SP140	4.15028	1.62205	10.6191	0.0029872
EGR2	1.53593	1.07419	2.19614	0.0186598
NINJ2	6.29102	2.04633	19.3404	0.0013292
ANPEP	2.0791	1.4757	2.92924	2.85459e-05
S100A9	1.16784	1.05958	1.28717	0.00177303
HMOX1	1.04553	1.02302	1.06853	6.08468e-05
SQOR	1.21866	1.08985	1.36269	0.000521157
KCNS3	0.699007	0.514478	0.949721	0.0220308
IRF1	1.06221	1.01854	1.10776	0.00484303
LINGO2	0.00201471	4.65989e-05	0.0871066	0.00123819
SASH3	1.16728	1.04878	1.29917	0.00462512
GRAP2	4.38309	1.69641	11.3248	0.00227907
AQP3	5.86553	2.16789	15.87	0.000494737
CD84	2.64424	1.30499	5.35792	0.00695975
C1QC	1.00433	1.00128	1.00738	0.00537108
TAP1	1.00973	1.003	1.01651	0.00455938
NPTX1	1.18298	1.00554	1.39174	0.0427029
PPP1R3C	0.872699	0.801868	0.949786	0.00161674
NFAM1	1.92091	1.27085	2.9035	0.00195419
CYP2S1	38.7797	5.90456	254.696	0.000139485
PEAK3	44.0086	1.30681	1482.05	0.0349365
MEI1	13.7254	2.97368	63.3516	0.000789287
TYROBP	1.01242	1.00437	1.02054	0.00245473
TNFRSF18	2.48801	1.48619	4.16513	0.000526107
CRTAM	2.11519	1.04816	4.26844	0.0365029
CD53	1.07486	1.02127	1.13127	0.00566487
ACE	15.034	3.65657	61.8124	0.000171715
GSTO2	0.254922	0.0851083	0.763556	0.0146088
SIGLEC10	1.35603	1.08047	1.70187	0.00859589
CYSLTR2	1.05467	1.0173	1.09341	0.00382619
XCL1	2.19074	1.02539	4.68051	0.0428997
SIGLEC7	3.01104	1.07382	8.44309	0.0361397
G0S2	1.99393	1.35337	2.93767	0.00048219
GPC4	1.88535	1.27549	2.7868	0.00147072
CD7	1.17445	1.04173	1.32407	0.00858224
PTPN6	1.14091	1.04116	1.2502	0.00474064
STK17B	1.74811	1.20829	2.52909	0.00303619
PRR5L	3.4776	1.77107	6.82846	0.000294333
SELPLG	1.16689	1.04493	1.30309	0.00613919
NOD2	3.22164	1.34478	7.71797	0.008677
EMB	2.27304	1.30913	3.94666	0.00353643
PSMB9	1.0271	1.01151	1.04292	0.000609802
TNFAIP8	4.74678	1.64894	13.6645	0.00388869
EVI2B	1.21252	1.05344	1.39562	0.00724261
ASCL2	2.32141	1.21396	4.43918	0.0108925
SEL1L3	1.26515	1.091	1.4671	0.00185426
KCNMB4	2.15697	1.16671	3.98772	0.0142173
COL12A1	1.48442	1.1349	1.94158	0.00392952
PATL2	3.35234	1.50954	7.44476	0.00296274
FASLG	1.40089	1.039	1.88883	0.0270461
TRAF3IP3	3.00561	1.42271	6.34967	0.00392824
HAVCR2	1.29857	1.05329	1.60097	0.014444
ARL11	19.1814	2.3743	154.962	0.00558567
GBP1	1.02637	1.00226	1.05106	0.0318566
TNFAIP8L2	1.23133	1.06502	1.42361	0.00494032
ABI3	1.19372	1.07315	1.32783	0.00111576
DOCK4	2.75973	1.23205	6.18163	0.01362
LAX1	6.7422	2.16897	20.9581	0.0009738
HTR2B	1.01595	1.00809	1.02388	6.56433e-05
MYO1G	2.86496	1.75383	4.68005	2.62627e-05
TMSB4X	1.00364	1.00071	1.00657	0.0149443
GIMAP4	1.06495	1.01201	1.12066	0.0155653
CD52	1.06664	1.02164	1.11361	0.0033492
IRF5	3.82528	2.10488	6.95183	1.07332e-05
KLK13	0.346934	0.138115	0.871474	0.0242777
GZMA	1.04485	1.00678	1.08436	0.0205282
LILRA5	4.12645	1.5375	11.0748	0.00489373
CD3G	1.93927	1.17965	3.18804	0.00901785
RASL11B	1.94486	1.29425	2.92254	0.00136832
NUAK2	3.09245	1.45534	6.57114	0.00332758
PLA2G7	1.18085	1.02367	1.36217	0.0225551
SLC7A7	1.57079	1.20204	2.05265	0.000939614
APBB1IP	1.50442	1.10072	2.05619	0.0104089
RNF43	0.16612	0.0548521	0.503095	0.00149789
CD69	5.73206	1.68757	19.4697	0.00513044
CTSW	1.1254	1.03812	1.22002	0.00412526
CORO1A	1.07705	1.02335	1.13356	0.00444776
IL1R2	5.61456	1.96118	16.0736	0.00130421
ENTPD1	0.690604	0.519616	0.917858	0.0107568
RHOH	4.52252	1.6605	12.3174	0.00315753
S100A4	1.00688	1.00372	1.01006	1.9334e-05
RAPGEF3	0.319538	0.144833	0.704981	0.00471549
GPBAR1	3.25752	1.06054	10.0057	0.0391481
TNFRSF11B	2.96991	1.65155	5.34064	0.00027723
DERL3	1.39312	1.1588	1.67481	0.000417847
IL18BP	1.07957	1.02823	1.13348	0.00207284
SERPINB9	0.761513	0.645558	0.898296	0.00122704
MPEG1	1.10885	1.02873	1.19522	0.00693188
FOXL1	1322.75	46.3289	37766.5	2.63412e-05
ITGA4	2.1415	1.02508	4.47383	0.0427799
CLEC4A	2.35636	1.14579	4.84594	0.0198106
GIMAP8	1.54377	1.10575	2.15531	0.0107602
COL22A1	1.05498	1.00128	1.11157	0.0446453
CYTH4	1.40543	1.08212	1.82534	0.0107201
KCNMB1	14.1812	1.65829	121.273	0.0154405
SIGLEC9	2.77293	1.18264	6.50167	0.0189866
PDCD1	1.29886	1.08581	1.55371	0.004229
UCP2	1.06578	1.01938	1.1143	0.00503147
AC013489.1	0.0383727	0.00384505	0.382949	0.00547431
TSC22D3	1.21621	1.10113	1.34331	0.000113567
SEC24D	1.98919	1.41442	2.79754	7.72575e-05
NFATC4	1.40438	1.16798	1.68861	0.000304829
IL32	1.07572	1.02594	1.12792	0.0025336
LEKR1	4.49135e-06	6.38946e-10	0.0315711	0.0064387
NR6A1	0.0772843	0.0169726	0.351912	0.000932013
CD300LF	1.9573	1.23339	3.10609	0.00436821
LAPTM5	1.02239	1.00771	1.03728	0.00269011
CNTNAP1	1.10095	1.00836	1.20205	0.0319021
LFNG	1.33441	1.15958	1.53559	5.66309e-05
ZBED2	3.54505	1.39782	8.99075	0.00769203
EPSTI1	1.31253	1.0232	1.68367	0.0323153
CASP10	16.0436	3.0549	84.2567	0.00103935
CD300C	2.46157	1.06699	5.67891	0.0346882
SLC38A5	1.0146	1.00091	1.02848	0.0365639
PLEK	1.20252	1.03816	1.3929	0.0139148
PANX2	1.16675	1.03038	1.32115	0.0150172
PTPN7	1.46804	1.12717	1.912	0.00439978
IL12RB1	1.27565	1.07066	1.51989	0.00645273
LRRC25	1.49868	1.11443	2.01543	0.00743418
ADAMTS2	1.19856	1.08534	1.32359	0.000346818
MILR1	3.71932	1.55114	8.91817	0.00324218
VAV1	1.44016	1.07038	1.9377	0.0159886
LEF1	2.46855	1.14969	5.30036	0.0204633
MSR1	1.7431	1.03653	2.93132	0.0361496
B4GALNT1	3.59636	1.28504	10.0649	0.0147857
RNASE6	1.11285	1.03801	1.19309	0.00261026
SLAMF8	1.23439	1.08922	1.39891	0.000971256
ZNF667	0.0317137	0.00374864	0.2683	0.0015373
ACSM5	31.3287	1.08728	902.694	0.044562
GATA3	2.95558	1.19063	7.3368	0.0194863
APOL1	1.01187	1.0022	1.02163	0.0160051
CD5	1.43464	1.08495	1.89703	0.0113417
COX4I2	1.13624	1.02545	1.259	0.014686
ZNF676	0.00299437	3.11338e-05	0.287991	0.0126211
SPN	1.54974	1.11965	2.14504	0.00825721
PSMB8	1.01224	1.00495	1.01958	0.000975915
CENPVL3	0.000346581	1.7449e-06	0.0688395	0.00316585
TMEM273	3.28541	1.17331	9.19955	0.0235621
ETV7	1.10226	1.01967	1.19154	0.0142808
CFAP45	1433.71	44.926	45753.8	3.89711e-05
P2RY8	3.61614	1.81507	7.20437	0.00025714
MZB1	1.10877	1.04442	1.17709	0.00071299
MTUS1	0.372919	0.203179	0.684466	0.00145481
CCR2	3.97002	1.88068	8.3805	0.000298117
PIK3CG	11.8805	1.77871	79.3531	0.0106389
HSH2D	4.43738	1.95161	10.0893	0.000377348
DNASE1L3	1.19764	1.05836	1.35524	0.00424769
ZNF683	1.77902	1.04781	3.02049	0.032934
ARC	1.33167	1.18879	1.49171	7.55505e-07
ITGAL	1.16288	1.05017	1.28769	0.00371876
KREMEN2	0.266593	0.0994125	0.714919	0.00862079
GMFG	1.16385	1.06448	1.27249	0.00086131
SUCNR1	12.218	1.43619	103.942	0.0219426
NFATC2	2.92755	1.62503	5.27408	0.000348101
BCL3	1.22263	1.10753	1.3497	6.76149e-05
HCK	1.21644	1.05657	1.40051	0.00642152
TNFRSF9	1.93089	1.12692	3.30845	0.0166267
CHAC1	1.01139	1.00552	1.01729	0.000137007
C1S	1.05559	1.02247	1.08978	0.000879004
TOX2	1.94195	1.2171	3.09846	0.00536647
DOK2	1.20455	1.04834	1.38404	0.00863585
RFTN1	1.20625	1.01356	1.43557	0.0347141
OTULINL	3.3351	1.86399	5.96726	4.95306e-05
PTPRE	5.06242	1.68814	15.1812	0.003798
ADCY2	2.17673	1.06221	4.46063	0.0335998
MSX1	2.54116	1.50727	4.28425	0.000466024
SERPINB8	3.6922	2.00185	6.80988	2.88694e-05
THEMIS2	1.25652	1.11761	1.41269	0.000133274
THBS2	1.18956	1.08425	1.3051	0.000242353
SLC16A6	1.04065	1.01407	1.06792	0.00253956
MGLL	1.02731	1.0062	1.04887	0.0109904
LILRA6	5.64133	1.13581	28.0192	0.034371
LYZ	1.01458	1.00169	1.02764	0.0265099
SECTM1	1.08323	1.02308	1.14691	0.00608817
BIN2	1.58532	1.15699	2.17221	0.0041383
BTN3A3	1.06035	1.0227	1.09939	0.00149035
A4GALT	2.34527	1.30941	4.2006	0.00415015
NEDD9	0.532954	0.358951	0.791304	0.00180429
FGD2	2.77038	1.27667	6.01176	0.0099405
GPR27	0.741918	0.61246	0.898739	0.00227924
CXCR3	1.15162	1.04464	1.26956	0.00454182
ZBP1	19.2665	3.76082	98.7009	0.000386528
CD8B	1.19173	1.0514	1.3508	0.00606694
TYMP	1.03789	1.01561	1.06065	0.000782829
GPR18	3.80898	1.42872	10.1548	0.0075158
CCR1	1.47017	1.07903	2.0031	0.014608
GEM	1.11525	1.05446	1.17954	0.000136668
ZNF781	0.0191847	0.000699049	0.526506	0.0193061
IBSP	1.6997	1.19487	2.41781	0.00317631
FCRL3	3.4192	1.41975	8.23451	0.00611558
LAG3	1.04384	1.00468	1.08452	0.0278598
C16orf54	2.10498	1.26468	3.50361	0.00419257
IL18	1.52661	1.07669	2.16454	0.0175599
CHST15	2.99819	1.4305	6.28389	0.00363452
CD247	1.52432	1.12312	2.06883	0.00683007
ZNF415	0.311913	0.148938	0.653224	0.00200791
MFNG	1.77486	1.23047	2.56011	0.00214351
JAML	2.53896	1.46235	4.4082	0.000932684
BCAT1	1.80155	1.28386	2.52798	0.00066019
POU2AF1	3.04624	1.51958	6.10668	0.00169421
FCRL6	4.26002	1.63373	11.1082	0.00303866
AIF1	1.04508	1.00812	1.0834	0.0163999
GIMAP1	1.89188	1.15364	3.10255	0.0115283
SLAMF6	1.50885	1.13305	2.00929	0.00488232
SPHK1	1.09781	1.03002	1.17007	0.00411419
NKG7	1.02129	1.00595	1.03686	0.00637318
NT5E	1.03406	1.00231	1.06681	0.0352647
CD96	2.55207	1.32639	4.91038	0.00501769
TNFAIP2	1.17932	1.06828	1.30189	0.00107874
TBC1D10C	1.54715	1.15617	2.07036	0.00332124
RAC2	1.07708	1.03284	1.12322	0.000520545
CASP1	1.22706	1.07995	1.39421	0.00168747
SERPINE1	1.10582	1.04121	1.17444	0.00105811
SDS	1.27412	1.07103	1.51572	0.00624753
GPR65	3.59439	1.17401	11.0047	0.0250279
NLRC5	1.16187	1.06067	1.27273	0.0012519
SLC3A1	0.00103024	1.30156e-06	0.815473	0.0433969
ST8SIA2	4.20089	1.94064	9.09364	0.000269868
BATF	1.22551	1.07758	1.39376	0.00194612
LILRB5	1.48278	1.0869	2.02283	0.0129243
APOBR	1.53814	1.20498	1.9634	0.00054595
EBI3	1.27992	1.06351	1.54035	0.00901277
ZAP70	1.53624	1.12863	2.09106	0.00635047
FPR3	1.25288	1.05808	1.48355	0.00892925
GIMAP7	1.08699	1.00911	1.17088	0.0278691
TESPA1	3.2725	1.16899	9.16111	0.0239925
NCF4	1.15812	1.05679	1.26917	0.00167667
CCL24	1.60322	1.26226	2.03627	0.000109229
TIGIT	1.75185	1.13693	2.69934	0.0110295
CCL4L2	1.36814	1.13024	1.65611	0.00129921
TRAT1	2.4241	1.13906	5.1589	0.0215707
GZMK	1.07452	1.01372	1.13896	0.0155912
EOMES	1.38425	1.09732	1.74621	0.00607787
SLA2	1.65999	1.15989	2.37572	0.00558982
FOXS1	1.7271	1.20162	2.48237	0.00315401
DPYD	1.69155	1.1336	2.52412	0.0100519
RCSD1	1.76806	1.17268	2.66573	0.0065216
PARVG	2.06388	1.29341	3.29331	0.00237334
CD209	1.134	1.02496	1.25464	0.0147745
S1PR5	454.233	25.367	8133.69	3.23116e-05
PTPRC	1.24081	1.04339	1.47558	0.0146718
IFNG	1.70753	1.04884	2.77988	0.0314172
SLC47A1	2.33052	1.44575	3.75673	0.000514304
CCRL2	7.7925	2.17301	27.9442	0.00162647
IL21R	3.11596	1.36543	7.11074	0.00693698
PECAM1	1.33732	1.1394	1.56961	0.000375198
B2M	1.00114	1.00045	1.00184	0.00129641
DLL4	1.25585	1.13096	1.39453	2.01859e-05
PRDM1	3.82369	1.73355	8.43392	0.000890178
ZNF208	0.00166242	5.92367e-06	0.466541	0.026078
S100A3	3.04044	1.82166	5.07466	2.09349e-05
LAIR1	1.47372	1.05906	2.05073	0.0214299
ST8SIA1	5.02074	1.0774	23.397	0.0398885
CCL5	1.01986	1.00773	1.03212	0.00126968
CD2	1.05057	1.01091	1.09178	0.0119906
CCL3	1.36007	1.14268	1.61883	0.000538437
MMP2	1.0193	1.00362	1.03523	0.0156333
APOL4	1.30114	1.03186	1.64069	0.0260774
NOV	1.14097	1.00757	1.29203	0.0376359
GSTA3	0.808183	0.669165	0.976082	0.0270124
FGR	2.28167	1.22961	4.23389	0.00891563
SLA	1.60923	1.09859	2.35721	0.014575
IKZF1	2.41484	1.35992	4.28811	0.00261856
IL10RA	1.22683	1.0482	1.4359	0.0108893
MMP1	2.08271	1.31441	3.3001	0.00178353
CTSS	1.02981	1.00594	1.05425	0.0140987
CXCL9	1.0381	1.01113	1.0658	0.00537802
GLRX	2.54541	1.22979	5.2685	0.0118275
LILRB3	11.6653	2.05196	66.3165	0.00559463
GLI2	14.0563	2.94157	67.1678	0.000926442
ZNF229	0.28556	0.1291	0.631641	0.0019731
CD70	1.15124	1.04121	1.2729	0.00599788
MRC2	1.15714	1.06937	1.25212	0.000287496
SH2D3C	1.95102	1.31074	2.90405	0.000990062
ADAMTS14	1.57477	1.19154	2.08126	0.00141453
CSF2RB	2.8578	1.21605	6.71602	0.0160116
CLEC4G	37.9312	1.6411	876.712	0.0232605
FFAR3	1.85137	1.24807	2.74631	0.00220328
AIM2	2.12513	1.17269	3.85113	0.0129509
WNK4	0.554346	0.398964	0.770244	0.000438912
SETBP1	18.8212	3.73846	94.7547	0.000372253
LRRN3	1.88737	1.07786	3.30484	0.0262637
SCIMP	2.33288	1.2097	4.49889	0.0114673
PCED1B	1.45497	1.12678	1.87874	0.0040374
MYO1F	1.54029	1.16727	2.03251	0.00226455
APOL6	1.07075	1.01659	1.1278	0.00983947
SULF2	1.09594	1.04124	1.15352	0.000453192
CCL18	1.03005	1.00458	1.05616	0.0204448
ADAMDEC1	1.30062	1.06526	1.58799	0.00986226
MS4A6A	1.14013	1.01322	1.28295	0.0294041
HK3	2.01128	1.17031	3.45655	0.0114323
PRRX1	2.30693	1.53887	3.45834	5.19562e-05
GBP2	1.02492	1.00789	1.04222	0.00397267
SLC25A21	0.00181299	1.13885e-05	0.28862	0.0146737
ADGRG6	22.4948	2.25225	224.672	0.00801476
GBP4	1.04659	1.00617	1.08864	0.0234428
NCR3	11.1663	2.50585	49.7582	0.00155147
C1QA	1.00327	1.00083	1.00571	0.00861156
OR2I1P	1.14061	1.05272	1.23583	0.00130059
CD6	1.66605	1.23828	2.24159	0.000747159
LOXL3	2.11192	1.20495	3.70159	0.00902454
IL4I1	1.35093	1.14301	1.59668	0.000419602
MLIP	0.63837	0.492724	0.827066	0.000681356
GPR174	2.2479	1.1587	4.36098	0.0165935
SLFN11	1.64282	1.23206	2.19052	0.000720854
WARS	1.00314	1.00114	1.00514	0.00208682
FOXD2	1.88698	1.13502	3.13712	0.0143536
PDLIM4	1.29493	1.07485	1.56008	0.00653944
FATE1	17.2687	1.71712	173.668	0.0155618
APOL3	1.07705	1.02297	1.13399	0.00474191
CD3E	1.08026	1.02532	1.13813	0.00374153
ARMC9	1.07744	1.04058	1.11561	2.67186e-05
CXCL10	1.05981	1.01441	1.10724	0.00931501
SIGLEC1	1.30976	1.03934	1.65053	0.0221955
AQP1	1.16201	1.03828	1.30048	0.00894985
TRIM69	1.08802	1.03043	1.14882	0.00236139
KCTD17	1.43695	1.21491	1.69957	2.305e-05
GAB3	7.17289	2.28916	22.4757	0.000721745
HCLS1	1.13082	1.02307	1.24993	0.0161119
LTB	1.13562	1.04566	1.23332	0.00252539
PDE3A	0.83407	0.721073	0.964776	0.0145758
CD300A	1.31854	1.09019	1.59472	0.0043732
CD180	13.5338	2.31053	79.274	0.00387059
CD8A	1.07114	1.01748	1.12763	0.00876807
SIGLEC12	4.5572	2.05627	10.0999	0.00018741
NCF1	1.5248	1.12134	2.07341	0.0071382
COL5A1	1.28728	1.10366	1.50144	0.00129937
COX7A1	1.06259	1.00209	1.12675	0.0423864
MAFB	1.22144	1.08198	1.37889	0.00122228
GPR68	3.59238	1.49187	8.65033	0.00434231
RAB31	1.25519	1.13843	1.38392	5.0525e-06
LAT2	2.16696	1.22376	3.83713	0.00798728
RASSF5	1.70644	1.18281	2.46188	0.00426655
PARP8	2.35977	1.66924	3.33595	1.16959e-06
VSIR	1.26551	1.03553	1.54656	0.0213851
VCAN	9.54489	2.92642	31.1319	0.000183918
UBD	1.10078	1.0285	1.17813	0.0055892
ACTA1	5.87197	1.81124	19.0367	0.00317962
ISG20	1.53884	1.3112	1.80601	1.31184e-07
IRF8	1.47609	1.14904	1.89622	0.00231081
RASAL3	1.44339	1.14265	1.82328	0.00207962
