# Supplementary material for: PRRX1 Is a Novel Prognostic Biomarker and Facilitates Tumor Progression Through Epithelial–Mesenchymal Transition in Uveal Melanoma
Source: Front Immunol. 2022 Feb 25;13:754645. doi: 10.3389/fimmu.2022.754645 (PMC8914230; doi:10.3389/fimmu.2022.754645)
Supplement: Supplementary file 10 [file Table_5.xlsx]

## Sheet: Sheet1
GS	GS DETAILS	ES	NES	NOM p-val	FDR q-val	FWER p-val	RANK AT MAX	LEADING EDGE
follow link to MSigDB
1	HALLMARK_INFLAMMATORY_RESPONSE	200	0.53	1.8	0	0	0	5774	tags=63%, list=29%, signal=88%
2	HALLMARK_ALLOGRAFT_REJECTION	196	0.53	1.78	0	0	0	6196	tags=68%, list=32%, signal=98%
3	HALLMARK_INTERFERON_GAMMA_RESPONSE	198	0.51	1.73	0	0	0	5452	tags=55%, list=28%, signal=75%
4	HALLMARK_UV_RESPONSE_DN	142	0.5	1.67	0	0	0.001	6545	tags=59%, list=33%, signal=88%
5	HALLMARK_IL6_JAK_STAT3_SIGNALING	87	0.51	1.64	0	0.001	0.005	6543	tags=66%, list=33%, signal=98%
6	HALLMARK_PROTEIN_SECRETION	96	0.5	1.61	0	0.001	0.008	5418	tags=54%, list=28%, signal=74%
7	HALLMARK_EPITHELIAL_MESENCHYMAL_TRANSITION	198	0.47	1.6	0	0.002	0.013	5607	tags=52%, list=29%, signal=71%
8	HALLMARK_TNFA_SIGNALING_VIA_NFKB	199	0.47	1.57	0	0.002	0.017	6526	tags=55%, list=33%, signal=81%
9	HALLMARK_MTORC1_SIGNALING	197	0.46	1.56	0	0.002	0.018	6647	tags=59%, list=34%, signal=88%
10	HALLMARK_TGF_BETA_SIGNALING	54	0.5	1.55	0	0.002	0.022	5300	tags=54%, list=27%, signal=73%
11	HALLMARK_APOPTOSIS	159	0.46	1.54	0	0.002	0.026	5429	tags=48%, list=28%, signal=66%
12	HALLMARK_COMPLEMENT	200	0.46	1.54	0	0.002	0.027	5913	tags=52%, list=30%, signal=74%
13	HALLMARK_KRAS_SIGNALING_UP	199	0.45	1.54	0	0.002	0.03	6878	tags=58%, list=35%, signal=89%
14	HALLMARK_ANDROGEN_RESPONSE	99	0.47	1.53	0	0.002	0.033	5264	tags=49%, list=27%, signal=67%
15	HALLMARK_REACTIVE_OXYGEN_SPECIES_PATHWAY	49	0.48	1.5	0.002	0.004	0.056	3457	tags=39%, list=18%, signal=47%
16	HALLMARK_IL2_STAT5_SIGNALING	199	0.44	1.5	0	0.004	0.056	5921	tags=49%, list=30%, signal=70%
17	HALLMARK_ANGIOGENESIS	36	0.48	1.45	0.01	0.005	0.088	3986	tags=47%, list=20%, signal=59%
18	HALLMARK_INTERFERON_ALPHA_RESPONSE	96	0.44	1.43	0.002	0.008	0.13	7142	tags=52%, list=36%, signal=81%
19	HALLMARK_PEROXISOME	104	0.43	1.4	0.001	0.011	0.195	4744	tags=40%, list=24%, signal=53%
20	HALLMARK_G2M_CHECKPOINT	195	0.41	1.37	0	0.016	0.278	8582	tags=64%, list=44%, signal=113%
21	HALLMARK_E2F_TARGETS	198	0.4	1.34	0	0.023	0.376	8278	tags=62%, list=42%, signal=106%
22	HALLMARK_GLYCOLYSIS	198	0.39	1.33	0	0.026	0.426	6589	tags=46%, list=34%, signal=68%
23	HALLMARK_MITOTIC_SPINDLE	198	0.39	1.31	0.001	0.034	0.53	8389	tags=60%, list=43%, signal=104%
24	HALLMARK_CHOLESTEROL_HOMEOSTASIS	73	0.4	1.29	0.03	0.044	0.658	5433	tags=44%, list=28%, signal=60%
25	HALLMARK_FATTY_ACID_METABOLISM	156	0.38	1.27	0.015	0.054	0.77	3732	tags=30%, list=19%, signal=37%
26	HALLMARK_UNFOLDED_PROTEIN_RESPONSE	110	0.38	1.25	0.046	0.067	0.854	6402	tags=49%, list=33%, signal=72%
